# Supplementary material for: Gait-Based Screening for Cognitive Impairment in Older Adults: A Fast and Objective Approach
Source: Healthcare (Basel). 2025 Sep 26;13(19):2450. doi: 10.3390/healthcare13192450 (PMC12523893; doi:10.3390/healthcare13192450)
Supplement: Supplementary file 1 [file healthcare-13-02450-s001.zip]

Archive with 1 entries (1 files):
- healthcare-3864972-supplementary.pdf
